# Supplementary material for: Antifungal Activity of Linear and Disulfide-Cyclized Ultrashort Cationic Lipopeptides Alone and in Combination with Fluconazole against Vulvovaginal Candida spp
Source: Pharmaceutics. 2021 Sep 30;13(10):1589. doi: 10.3390/pharmaceutics13101589 (PMC8537571; doi:10.3390/pharmaceutics13101589)
Supplement: Supplementary file 1 [file pharmaceutics-13-01589-s001.zip]

Archive with 1 entries (1 files):
- pharmaceutics-1365878-supplementary.pdf
